# Supplementary material for: Patient Perspectives on Open-Door Policies in Psychiatry: Mixed Methods Study
Source: J Med Internet Res. 2025 Aug 8;27:e73610. doi: 10.2196/73610 (PMC12334140; doi:10.2196/73610)
Supplement: Multimedia Appendix 2 [file jmir-v27-e73610-s002.xlsx]

## Sheet: Sheet1
Topic	Term	Beta
1	trapped	0.0397965
1	lack	0.0347654
1	patients	0.0246752
1	ward	0.0231432
1	closed	0.0207093
1	locked	0.0160383
1	people	0.0157464
1	park	0.0144856
1	unable	0.0144856
1	many	0.0144856
2	ward	0.0802947
2	locked	0.0516717
2	like	0.0451564
2	prison	0.034352
2	can	0.0318986
2	closed	0.0266275
2	case	0.0220837
2	restriction	0.0220837
2	open	0.0192699
2	make	0.0171762
3	imprisoned	0.0434767
3	able	0.0353246
3	move	0.0298902
3	confined	0.0298901
3	freely	0.0290167
3	outside	0.0251519
3	ward	0.0208769
3	locked	0.0155679
3	like	0.0137757
3	family	0.0135865
4	outside	0.0482521
4	never	0.036
4	air	0.0294545
4	fresh	0.0294545
4	ward	0.0281619
4	locked	0.0278131
4	want	0.0229091
4	going	0.0227275
4	always	0.0196366
4	world	0.016364
5	freedom	0.196796
5	loss	0.0536932
5	restricted	0.0304911
5	movement	0.0228096
5	limited	0.0214679
5	others	0.0184351
5	nature	0.0161412
5	selfdetermination	0.0161412
5	don’t	0.0155118
5	idea	0.013451
